# Supplementary material for: Exploring Attachment Dimensions in Individuals with Overweight or Obesity
Source: Behav Sci (Basel). 2025 Mar 4;15(3):305. doi: 10.3390/bs15030305 (PMC11939372; doi:10.3390/bs15030305)
Supplement: Supplementary file 1 [file behavsci-15-00305-s001.zip]

Archive with 1 entries (1 files):
- behavsci-3479606-supplementary.pdf
